# Supplementary material for: One-Pot Preparation of Imidazole-Ring-Modified Graphitic Carbon Nitride Nanozymes for Colorimetric Glucose Detection
Source: Biosensors (Basel). 2022 Oct 27;12(11):930. doi: 10.3390/bios12110930 (PMC9688121; doi:10.3390/bios12110930)
Supplement: Supplementary file 1 [file biosensors-12-00930-s001.zip]

Archive with 1 entries (1 files):
- biosensors-1921441-supplementary.pdf
